# Supplementary material for: Incidence and factors associated with central line-associated bloodstream infection in patients with chronic intestinal failure. A 20-year retrolective cohort
Source: PLoS One. 2026 Jan 6;21(1):e0340064. doi: 10.1371/journal.pone.0340064 (PMC12774362; doi:10.1371/journal.pone.0340064)
Supplement: S1 File — (XLSX) [file pone.0340064.s001.xlsx]

## Sheet: Database CLABSI study
Study identification	Days of OIS	Age	Sex	Marital status	Ocuppation	Education level	Smoking	Alcohol	Drugs	Indwelling_devices	Stoma	Enteral feeding device	Type 2 diabetes	Hypertension	Chronic Kideny Disease	Acute kidney injury	Thyroid disease	Inflammatory bowel disease	Depression	Liver disease	PNALD	Sepsis	Urinary tract infection	Pneumonia	Neutropenia	Cancer	Diverticulosis	Myopathy	Dementia	Chronic lung disease	Heart disease	Stroke	Thrombosis	Osteoporosis	Total comorbidities	Comorbidity_category	Weight	Height	BMI	HPN	Intravenous hydration	Both	Self-connection	Oral intake	Pathophysiology of intestinal failure	Etiology of intestinal failure	Catheter type	Insertion site	Tunneling
1	770	55	Male	Married	Retired	Secondary	Yes	No	No	Yes	No	No	No	No	Yes	No	No	No	No	Yes	No	Yes	Yes	No	No	Yes	No	No	No	No	No	No	No	Yes	8	≥7	66	172	22.3094	No	Yes	No	No	Yes	Intestinal fistula	Radiation enteritis	Implantable port	Right subclavian	Yes
5	107	74	Female	Widowed	Homemaker	High school	Yes	No	No	Yes	No	Yes	No	No	Yes	Yes	No	No	No	No	No	Yes	Yes	No	No	No	Yes	No	Yes	No	No	Yes	No	No	7	≥7	54	155	22.4766	No	Yes	No	No	Yes	Short bowel syndrome	Intestinal resections	Implantable port	Right jugular	Yes
11	59	74	Female	Divorced	Homemaker	High school	Yes	No	No	Yes	No	No	No	Yes	No	Yes	Yes	Yes	No	No	No	No	No	No	No	No	No	No	No	No	No	No	No	Yes	5	4 to 6	54	148	24.653	No	Yes	No	No	Yes	Intestinal obstruction	Crohn’s disease	Arrow	Right jugular	No
14	318	23	Male	Single	Unemployed	High school	Yes	No	Yes	Yes	No	No	No	No	No	Yes	Yes	No	No	No	Yes	No	No	Yes	Yes	No	No	No	No	No	No	No	No	Yes	6	4 to 6	52	174	17.1753	No	No	Yes	Yes	Yes	Short bowel syndrome	Intestinal resections	Arrow	Left jugular	No
16	570	35	Female	Divorced	Employed	Bachelor’s degree	Yes	No	No	Yes	No	No	No	No	No	No	No	No	No	Yes	Yes	No	No	No	Yes	Yes	No	No	No	Yes	No	No	Yes	No	6	4 to 6	43	160	16.7969	Yes	No	No	Yes	Yes	Short bowel syndrome	Intestinal resections	Arrow	Right jugular	Yes
17	187	55	Female	Single	Homemaker	Bachelor’s degree	No	No	No	Yes	No	No	No	No	No	Yes	No	No	No	No	No	Yes	Yes	No	Yes	No	Yes	No	No	No	No	No	No	No	6	4 to 6	45.8	146	21.4862	No	No	Yes	No	Yes	Short bowel syndrome	Anastomotic dehiscence	Arrow	Right jugular	Yes
20	222	57	Male	Married	Unemployed	Secondary	Yes	No	No	Yes	Yes	No	No	No	No	Yes	No	No	No	No	No	No	No	No	No	Yes	No	No	No	No	No	No	No	No	2	1 to 3	76	170	26.2976	No	No	Yes	No	Yes	Intestinal fistula	Anastomotic dehiscence	Arrow	Right jugular	Yes
21	502	60	Female	Married	Retired	Bachelor’s degree	Yes	No	No	Yes	Yes	No	No	No	No	No	Yes	No	No	No	No	No	No	No	No	Yes	No	No	No	No	No	No	No	No	2	1 to 3	38.3	156	15.738	No	No	Yes	No	Yes	Short bowel syndrome	Malignant neoplasm	Arrow	Right jugular	Yes
23	34	72	Female	Married	Retired	Primary	No	No	No	Yes	Yes	No	No	Yes	Yes	Yes	No	No	No	No	No	Yes	Yes	Yes	Yes	No	Yes	No	No	No	Yes	No	No	No	10	≥7	47	152	20.3428	No	No	Yes	No	Yes	Intestinal fistula	Anastomotic dehiscence	Hickman	Right jugular	Yes
25	354	67	Female	Married	Homemaker	High school	No	No	No	Yes	Yes	No	No	No	No	No	No	No	Yes	Yes	Yes	No	No	No	No	No	No	No	No	Yes	No	No	No	Yes	5	4 to 6	115	162	43.8195	No	No	Yes	Yes	No	Intestinal fistula	Anastomotic dehiscence	Arrow	Right jugular	No
26	2642	35	Male	Partnered	Employed	Secondary	Yes	No	No	Yes	Yes	Yes	No	No	No	No	No	No	Yes	No	No	No	No	No	Yes	No	No	Yes	No	No	No	No	Yes	No	5	4 to 6	45	179	14.0445	No	No	Yes	Yes	Yes	Intestinal dysmotility	Chronic intestinal pseudo-obstruction	Arrow	Right jugular	Yes
27	376	72	Female	Married	Retired	Bachelor’s degree	Yes	No	No	Yes	Yes	No	No	Yes	No	Yes	Yes	Yes	Yes	No	No	No	No	No	No	No	No	No	No	Yes	Yes	No	Yes	Yes	9	≥7	59	151	25.8761	No	No	Yes	No	Yes	Extensive mucosal disease	Crohn’s disease	Arrow	Right subclavian	Yes
28	131	30	Male	Divorced	Self-employed	High school	Yes	No	No	Yes	Yes	No	No	No	No	Yes	No	No	No	No	No	No	No	No	No	No	No	No	No	No	No	No	No	No	1	1 to 3	52	160	20.3125	No	No	Yes	No	Yes	Intestinal obstruction	Intestinal resections	Hickman	Right jugular	No
33	130	74	Male	Married	Unemployed	No formal education	No	No	No	Yes	Yes	Yes	No	No	No	No	No	No	Yes	No	Yes	Yes	No	Yes	Yes	Yes	No	No	No	Yes	Yes	No	Yes	No	11	≥7	65	160	25.3906	No	No	Yes	No	No	Intestinal obstruction	Malignant neoplasm	Implantable port	Right jugular	Yes
35	116	72	Male	Married	Retired	Bachelor’s degree	Yes	No	No	No	No	Yes	No	No	No	No	No	No	Yes	No	Yes	No	No	Yes	No	Yes	No	No	No	No	No	No	No	No	4	1 to 3	50.3	161	19.4051	No	No	Yes	No	No	Intestinal obstruction	Malignant neoplasm	Implantable port	Right jugular	Yes
38	305	38	Female	Single	Homemaker	Bachelor’s degree	Yes	No	No	Yes	No	No	No	No	No	No	No	No	No	No	No	Yes	No	No	No	No	No	No	No	No	No	No	Yes	No	3	1 to 3	47	165	17.2635	No	No	Yes	No	No	Intestinal fistula	Intestinal resections	Arrow	Right jugular	Yes
39	59	55	Male	Married	Employed	Secondary	Yes	Yes	No	Yes	Yes	No	No	No	No	Yes	No	No	No	No	Yes	No	No	No	Yes	Yes	No	No	No	No	No	No	No	Yes	5	4 to 6	68.8	157	27.9119	No	No	Yes	No	Yes	Intestinal obstruction	Malignant neoplasm	Arrow	Right jugular	Yes
41	630	28	Female	Single	Unemployed	High school	No	No	No	Yes	Yes	No	No	No	No	No	No	No	Yes	No	Yes	Yes	Yes	Yes	No	No	No	No	No	No	No	No	No	No	5	4 to 6	65.2	162	24.8438	No	No	Yes	No	Yes	Intestinal fistula	Anastomotic dehiscence	Arrow	Right jugular	Yes
42	38	25	Female	Single	Homemaker	High school	No	No	No	Yes	Yes	No	No	No	No	No	No	No	Yes	No	No	Yes	Yes	Yes	Yes	No	No	No	No	No	No	No	No	Yes	9	≥7	40	165	14.6924	No	No	Yes	No	No	Intestinal dysmotility	Chronic intestinal pseudo-obstruction	Arrow	Right jugular	No
46	74	42	Male	Married	Self-employed	High school	No	No	No	Yes	Yes	Yes	No	No	No	No	Yes	No	Yes	No	No	No	No	Yes	No	No	No	No	No	Yes	No	No	No	Yes	7	≥7	47.6	171	16.2785	Yes	No	No	No	Yes	Intestinal dysmotility	Chronic intestinal pseudo-obstruction	Hickman	Right jugular	Yes
47	700	71	Female	Divorced	Employed	Postgraduate	No	Yes	No	No	No	No	No	No	No	No	No	No	No	No	No	No	No	No	Yes	Yes	No	No	No	No	No	No	No	No	3	1 to 3	35	155	14.5682	Yes	No	No	No	Yes	Extensive mucosal disease	Radiation enteritis	Implantable port	Right jugular	Yes
49	1065	49	Female	Single	Employed	Postgraduate	No	No	No	Yes	Yes	No	No	No	No	No	No	No	No	No	No	No	No	No	No	No	No	No	No	No	No	No	No	Yes	1	1 to 3	37	152	16.0145	No	No	Yes	No	Yes	Intestinal dysmotility	Chronic intestinal pseudo-obstruction	Hickman	Right jugular	Yes
50	229	23	Female	Single	Student	Bachelor’s degree	No	No	No	Yes	Yes	Yes	No	No	No	No	No	Yes	Yes	No	No	No	No	No	No	No	No	No	No	No	Yes	No	No	Yes	5	4 to 6	60	165	22.0386	Yes	No	No	No	Yes	Intestinal dysmotility	Chronic intestinal pseudo-obstruction	Arrow	Right jugular	Yes
51	185	48	Male	Divorced	Self-employed	Secondary	No	No	No	Yes	No	No	No	No	No	Yes	No	No	Yes	Yes	No	Yes	Yes	No	No	No	No	No	No	Yes	No	No	Yes	No	7	≥7	53	172	17.9151	No	No	Yes	No	Yes	Short bowel syndrome	Anastomotic dehiscence	Hickman	Right jugular	Yes
52	97	61	Female	Married	Homemaker	Primary	No	No	No	No	No	Yes	No	No	No	No	No	No	Yes	No	Yes	No	No	Yes	No	No	No	No	No	Yes	No	No	No	Yes	5	4 to 6	38	145	18.0737	Yes	No	No	No	Yes	Intestinal dysmotility	Chronic intestinal pseudo-obstruction	Arrow	Right jugular	Yes
53	92	47	Male	Partnered	Retired	High school	No	Yes	No	Yes	No	Yes	No	No	No	No	No	No	No	No	No	No	No	No	No	Yes	No	No	No	No	No	No	Yes	No	2	1 to 3	83.6	178	26.3856	No	Yes	No	No	Yes	Intestinal obstruction	Malignant neoplasm	Arrow	Right jugular	Yes
54	298	60	Female	Single	Homemaker	Primary	No	Yes	No	Yes	No	Yes	No	No	No	Yes	No	No	No	No	No	Yes	No	No	Yes	Yes	No	No	No	No	No	No	Yes	Yes	7	≥7	53	146	24.864	No	Yes	No	No	Yes	Intestinal obstruction	Malignant neoplasm	Implantable port	Right subclavian	Yes
59	44	64	Male	Divorced	Self-employed	Primary	Yes	Yes	No	Yes	No	Yes	Yes	No	No	No	No	No	Yes	No	No	No	No	No	Yes	Yes	No	No	No	No	No	No	No	No	5	4 to 6	60	165	22.0386	Yes	No	No	No	No	Intestinal obstruction	Malignant neoplasm	Implantable port	Right jugular	Yes
61	573	61	Male	Single	Homemaker	Bachelor’s degree	Yes	No	No	No	No	No	No	No	No	Yes	No	No	No	No	No	No	No	No	Yes	No	No	No	No	Yes	No	No	Yes	No	5	4 to 6	38	174	12.5512	No	No	Yes	Yes	Yes	Short bowel syndrome	Anastomotic dehiscence	Hickman	Right jugular	Yes
63	381	47	Female	Divorced	Homemaker	High school	No	No	No	Yes	No	Yes	No	No	No	Yes	Yes	No	Yes	No	No	No	No	No	No	No	No	No	No	No	No	No	No	No	4	1 to 3	51	163	19.1953	No	Yes	No	No	Yes	Intestinal dysmotility	Chronic intestinal pseudo-obstruction	Hickman	Right jugular	Yes
66	372	45	Male	Married	Self-employed	Secondary	Yes	Yes	No	No	No	No	No	No	No	No	No	No	Yes	No	No	No	No	No	Yes	No	No	Yes	No	Yes	Yes	No	No	No	5	4 to 6	60.3	171	20.6217	Yes	No	No	No	Yes	Intestinal dysmotility	Chronic intestinal pseudo-obstruction	Arrow	Right jugular	Yes
67	279	54	Female	Married	Homemaker	Bachelor’s degree	No	No	No	Yes	Yes	No	No	No	No	No	Yes	No	No	No	No	No	No	No	Yes	Yes	No	No	No	No	No	No	No	Yes	4	1 to 3	28.6	156	11.7521	Yes	No	No	Yes	Yes	Short bowel syndrome	Radiation enteritis	Arrow	Right jugular	Yes
70	214	76	Male	Married	Retired	High school	No	No	No	Yes	Yes	No	No	No	Yes	Yes	No	No	No	No	No	Yes	No	No	No	Yes	No	No	No	No	No	No	No	No	4	1 to 3	38.25	157	15.5179	Yes	No	No	No	Yes	Short bowel syndrome	Anastomotic dehiscence	Arrow	Right jugular	Yes
2	194	63	Male	Married	Self-employed	Primary	Yes	No	No	Yes	Yes	No	Yes	Yes	Yes	Yes	No	Yes	Yes	Yes	Yes	Yes	No	Yes	No	No	No	No	No	No	No	No	No	Yes	12	≥7	68	168	24.093	No	Yes	No	No	Yes	Short bowel syndrome	Crohn’s disease	Hickman	Left jugular	Yes
6	471	21	Female	Divorced	Homemaker	Bachelor’s degree	No	No	No	No	Yes	No	No	No	No	Yes	No	No	Yes	No	No	Yes	No	No	Yes	Yes	No	No	No	No	No	No	No	Yes	7	≥7	48	160	18.75	Yes	No	No	No	Yes	Intestinal dysmotility	Malignant neoplasm	Arrow	Right subclavian	No
7	814	36	Female	Married	Homemaker	Bachelor’s degree	No	No	No	Yes	Yes	No	No	No	No	No	Yes	No	Yes	Yes	No	No	No	No	Yes	Yes	No	No	No	Yes	No	No	Yes	No	8	≥7	38	157	15.4164	No	No	Yes	No	Yes	Short bowel syndrome	Radiation enteritis	Implantable port	Right subclavian	Yes
9	743	18	Male	Single	Retired	Secondary	No	No	No	Yes	Yes	No	Yes	No	No	Yes	No	No	Yes	No	No	Yes	No	No	Yes	No	No	Yes	No	No	No	No	No	No	5	4 to 6	34	168	12.0465	No	No	Yes	Yes	Yes	Short bowel syndrome	Intestinal resections	Arrow	Right subclavian	Yes
10	74	39	Female	Divorced	Unemployed	No formal education	Yes	No	No	No	No	No	No	No	No	No	No	No	No	Yes	Yes	Yes	Yes	No	No	No	No	No	No	No	No	No	Yes	No	5	4 to 6	37	155	15.4006	No	No	Yes	No	Yes	Short bowel syndrome	Intestinal resections	Arrow	Right jugular	Yes
12	459	42	Female	Married	Homemaker	Bachelor’s degree	No	No	No	Yes	Yes	No	No	No	No	No	No	No	Yes	Yes	Yes	No	No	No	Yes	No	No	No	No	No	Yes	No	Yes	Yes	9	≥7	41	155	17.0656	No	No	Yes	No	Yes	Short bowel syndrome	Intestinal resections	Arrow	Right subclavian	Yes
13	3825	61	Male	Divorced	Employed	Postgraduate	Yes	No	No	Yes	Yes	Yes	No	No	No	No	Yes	No	Yes	No	No	Yes	No	No	No	No	No	No	No	Yes	Yes	No	No	Yes	6	4 to 6	63	168	22.3214	Yes	No	No	Yes	Yes	Intestinal dysmotility	Chronic intestinal pseudo-obstruction	Implantable port	Right jugular	Yes
15	15	49	Male	Married	Employed	Bachelor’s degree	Yes	Yes	Yes	Yes	Yes	Yes	No	No	No	No	No	No	Yes	No	No	Yes	No	No	No	No	Yes	No	No	No	No	No	No	No	3	1 to 3	47	163	17.6898	No	No	Yes	No	Yes	Intestinal fistula	Anastomotic dehiscence	Arrow	Right jugular	No
18	1527	36	Female	Single	Homemaker	High school	No	No	No	Yes	Yes	No	No	No	Yes	Yes	No	No	No	No	No	No	No	Yes	Yes	Yes	No	No	No	No	No	No	No	No	7	≥7	60	155	24.974	No	Yes	No	Yes	Yes	Short bowel syndrome	Intestinal resections	Implantable port	Right subclavian	Yes
24	220	49	Female	Married	Homemaker	High school	No	No	No	Yes	Yes	No	No	No	Yes	Yes	No	No	Yes	No	No	No	No	No	Yes	Yes	No	No	No	No	Yes	No	No	No	8	≥7	36.2	150	16.0889	No	No	Yes	Yes	Yes	Short bowel syndrome	Radiation enteritis	Implantable port	Right jugular	Yes
29	1415	37	Male	Divorced	Unemployed	Secondary	Yes	No	No	Yes	Yes	No	No	No	No	No	No	No	No	Yes	No	Yes	No	Yes	Yes	No	No	No	No	No	No	No	No	No	5	4 to 6	69.4	162	26.4441	No	Yes	No	No	Yes	Intestinal fistula	Anastomotic dehiscence	Hickman	Right jugular	Yes
31	140	23	Male	Partnered	Unemployed	Primary	No	No	No	Yes	No	Yes	No	No	No	No	No	No	Yes	No	No	No	No	Yes	Yes	No	No	No	No	No	No	No	Yes	No	6	4 to 6	41	163	15.4315	No	Yes	No	No	Yes	Intestinal fistula	Chronic intestinal pseudo-obstruction	Hickman	Right subclavian	Yes
37	100	49	Male	Single	Retired	High school	Yes	Yes	No	Yes	Yes	No	Yes	No	No	Yes	No	No	Yes	No	Yes	Yes	No	Yes	No	No	No	No	No	No	No	No	No	No	6	4 to 6	53	170	18.3391	No	No	Yes	No	Yes	Short bowel syndrome	Intestinal resections	Arrow	Left subclavian	Yes
43	573	18	Female	Single	Student	Secondary	No	No	No	Yes	Yes	No	No	No	No	Yes	No	No	No	No	No	Yes	Yes	Yes	No	No	No	No	No	No	No	No	Yes	Yes	6	4 to 6	55	160	21.4844	No	No	Yes	No	Yes	Intestinal dysmotility	Chronic intestinal pseudo-obstruction	Hickman	Right jugular	Yes
44	256	80	Female	Widowed	Retired	Secondary	No	No	No	Yes	Yes	No	No	No	Yes	No	Yes	No	No	No	Yes	No	Yes	No	Yes	Yes	No	No	No	Yes	No	No	No	Yes	9	≥7	35.9	143	17.5559	No	No	Yes	No	Yes	Short bowel syndrome	Malignant neoplasm	Hickman	Right jugular	Yes
45	146	56	Female	Married	Homemaker	Bachelor’s degree	No	No	No	Yes	No	No	No	No	No	Yes	No	Yes	Yes	No	No	No	No	Yes	No	No	Yes	No	No	No	No	No	Yes	No	7	≥7	37	168	13.1094	No	No	Yes	No	Yes	Extensive mucosal disease	Crohn’s disease	Hickman	Right jugular	Yes
48	576	49	Female	Married	Employed	Postgraduate	No	Yes	No	Yes	Yes	No	No	No	No	Yes	No	Yes	No	No	No	No	No	No	No	No	No	No	No	No	No	No	Yes	No	3	1 to 3	52.3	164	19.4453	No	Yes	No	Yes	Yes	Extensive mucosal disease	Crohn’s disease	Hickman	Right jugular	Yes
55	183	79	Male	Married	Retired	No formal education	No	No	No	Yes	Yes	No	No	Yes	No	Yes	No	Yes	Yes	Yes	No	Yes	Yes	No	Yes	No	No	No	No	Yes	Yes	No	No	Yes	12	≥7	50	168	17.7154	No	No	Yes	No	No	Extensive mucosal disease	Crohn’s disease	Arrow	Right jugular	No
56	689	25	Male	Single	Student	Secondary	No	Yes	No	No	No	No	No	No	No	No	No	Yes	Yes	No	Yes	No	No	No	No	No	No	No	No	No	Yes	No	No	No	5	4 to 6	47.35	164	17.6048	No	No	Yes	No	Yes	Intestinal fistula	Crohn’s disease	Arrow	Right subclavian	Yes
57	57	42	Male	Single	Employed	Postgraduate	No	No	No	Yes	No	Yes	Yes	No	No	Yes	No	No	Yes	No	No	Yes	No	No	No	No	No	No	No	Yes	Yes	No	Yes	No	7	≥7	86.8	185	25.3616	No	Yes	No	No	Yes	Intestinal fistula	Anastomotic dehiscence	Hickman	Right jugular	Yes
58	571	20	Male	Single	Student	Secondary	Yes	No	No	Yes	Yes	No	No	No	No	Yes	No	No	Yes	No	No	No	Yes	Yes	No	Yes	No	No	No	Yes	No	No	No	No	6	4 to 6	53	171	18.1252	No	No	Yes	Yes	No	Short bowel syndrome	Intestinal resections	Hickman	Right jugular	Yes
60	198	46	Male	Single	Self-employed	Bachelor’s degree	Yes	Yes	No	Yes	Yes	No	No	No	No	Yes	No	No	Yes	No	Yes	Yes	No	No	No	No	Yes	No	No	No	No	No	No	No	5	4 to 6	85.9	183	25.6502	No	No	Yes	No	Yes	Short bowel syndrome	Intestinal resections	Hickman	Right jugular	Yes
62	555	49	Female	Married	Homemaker	Secondary	No	No	No	No	No	No	No	No	Yes	No	No	No	Yes	Yes	No	No	No	No	Yes	No	No	No	No	No	No	Yes	No	Yes	7	≥7	33.4	140	17.0408	No	No	Yes	No	Yes	Short bowel syndrome	Anastomotic dehiscence	Hickman	Right jugular	Yes
64	419	72	Male	Married	Self-employed	High school	No	No	No	Yes	Yes	No	No	Yes	Yes	No	No	No	Yes	No	No	No	No	No	No	No	Yes	No	No	No	No	No	No	No	5	4 to 6	47.2	175	15.4122	No	No	Yes	No	Yes	Short bowel syndrome	Intestinal resections	Hickman	Right jugular	Yes
65	454	56	Female	Married	Homemaker	Secondary	No	No	No	No	No	No	No	No	No	No	No	No	Yes	No	No	No	No	No	No	No	No	Yes	No	No	No	Yes	No	No	4	1 to 3	38.6	160	15.0781	Yes	No	No	No	Yes	Intestinal dysmotility	Chronic intestinal pseudo-obstruction	Hickman	Right jugular	Yes
68	209	24	Male	Partnered	Self-employed	Secondary	No	No	Yes	Yes	Yes	No	No	No	No	No	No	No	Yes	No	No	No	No	Yes	No	No	No	Yes	No	No	Yes	No	Yes	No	5	4 to 6	47.6	164	17.6978	No	No	Yes	No	Yes	Intestinal dysmotility	Chronic intestinal pseudo-obstruction	Arrow	Right jugular	Yes
69	164	84	Female	Widowed	Homemaker	Primary	No	No	No	Yes	Yes	No	Yes	Yes	No	Yes	No	No	Yes	No	No	No	No	No	No	No	Yes	No	No	No	Yes	No	No	Yes	8	≥7	60.5	151	26.5339	No	No	Yes	No	Yes	Short bowel syndrome	Anastomotic dehiscence	Arrow	Left jugular	Yes
[truncated: 44 more columns]
